# Supplementary material for: Preoperative Biomarkers and Survival in Chinese Breast Cancer Patients with HIV: A Propensity-Score-Matched-Cohort Study
Source: Viruses. 2023 Jun 30;15(7):1490. doi: 10.3390/v15071490 (PMC10383696; doi:10.3390/v15071490)
Supplement: Supplementary file 1 [file viruses-15-01490-s001.zip]

Archive with 1 entries (1 files):
- viruses-2399472-supplementary.pdf
